# Supplementary material for: Search, Memory, and Choice Error: An Experiment
Source: PLoS One. 2015 Jun 29;10(6):e0126508. doi: 10.1371/journal.pone.0126508 (PMC4487248; doi:10.1371/journal.pone.0126508)
Supplement: S1 Other — (XLS) [file pone.0126508.s006.xls]

## Sheet: Hoja1
subjectid	msize	AL	error	rowalt	wr	scramble	btn	correctchoice
1	2	1	1	0	0	1	1	2
1	3	0	0	1	0	1	2	2
1	4	1	0	1	1	1	2	2
1	2	0	1	0	1	1	2	1
1	3	1	1	1	1	1	3	1
1	4	1	0	1	1	1	2	2
1	2	1	0	1	1	1	1	1
1	2	0	1	0	1	1	2	1
1	3	1	0	1	1	1	3	3
1	3	0	0	0	1	1	1	1
1	2	0	0	1	0	1	1	1
1	3	0	0	1	0	1	2	2
1	4	0	1	0	1	1	1	4
1	3	0	0	1	0	1	1	1
1	2	0	0	0	1	1	1	1
1	4	0	0	1	0	1	1	1
1	3	0	1	0	1	1	2	1
1	3	1	0	1	1	1	3	3
1	4	1	0	0	0	1	1	1
1	4	1	1	0	0	1	3	4
1	4	0	0	0	1	1	3	3
1	3	0	0	0	1	1	2	2
1	4	0	1	0	1	1	1	4
1	3	1	0	0	0	1	3	3
1	4	0	0	1	0	1	4	4
1	4	1	0	0	0	1	1	1
1	3	0	1	1	0	1	1	3
1	4	1	0	0	0	1	4	4
1	2	0	0	0	1	1	2	2
1	4	0	1	1	0	1	3	2
1	3	1	0	1	1	1	2	2
1	2	0	0	1	0	1	2	2
1	3	1	0	0	0	1	1	1
1	2	1	0	1	1	1	1	1
1	2	1	0	0	0	1	2	2
1	2	1	0	1	1	1	2	2
1	4	0	1	1	0	1	2	3
1	2	0	0	1	0	1	2	2
1	2	0	0	1	0	1	1	1
1	3	1	1	0	0	1	3	1
1	2	0	0	1	0	1	1	1
1	2	1	0	0	0	1	1	1
1	3	0	0	0	1	1	1	1
1	2	1	0	1	1	1	2	2
1	3	0	0	1	0	1	2	2
1	2	0	1	0	1	1	1	2
1	4	1	0	1	1	1	4	4
1	4	0	0	0	1	1	3	3
1	3	1	0	0	0	1	2	2
1	2	1	0	0	0	1	2	2
1	4	1	1	1	1	1	1	4
1	3	1	0	1	1	1	2	2
1	2	1	0	0	0	1	2	2
1	4	0	1	0	1	1	2	3
1	3	0	1	0	1	1	2	1
1	3	1	0	0	0	1	1	1
1	4	1	1	1	1	1	2	4
1	2	1	0	1	1	1	1	1
2	2	1	0	0	0	1	2	2
2	3	0	0	1	0	1	2	2
2	4	1	0	1	1	1	2	2
2	2	0	1	0	1	1	2	1
2	3	1	0	1	1	1	1	1
2	4	1	0	1	1	1	2	2
2	2	1	0	1	1	1	1	1
2	2	0	0	0	1	1	1	1
2	3	1	0	1	1	1	3	3
2	3	0	0	0	1	1	1	1
2	2	0	0	1	0	1	1	1
2	3	0	0	1	0	1	2	2
2	4	0	0	0	1	1	4	4
2	3	0	1	1	0	1	3	1
2	2	0	0	0	1	1	1	1
2	4	0	0	1	0	1	1	1
2	3	0	0	0	1	1	1	1
2	3	1	1	1	1	1	1	3
2	4	1	0	0	0	1	1	1
2	4	1	0	0	0	1	4	4
2	4	0	1	0	1	1	2	3
2	3	0	0	0	1	1	2	2
2	4	0	0	0	1	1	4	4
2	3	1	0	0	0	1	3	3
2	4	0	0	1	0	1	4	4
2	4	1	0	0	0	1	1	1
2	3	0	0	1	0	1	3	3
2	4	1	1	0	0	1	3	4
2	2	0	0	0	1	1	2	2
2	4	0	0	1	0	1	2	2
2	3	1	0	1	1	1	2	2
2	2	0	0	1	0	1	2	2
2	3	1	0	0	0	1	1	1
2	2	1	0	1	1	1	1	1
2	2	1	0	0	0	1	2	2
2	2	1	0	1	1	1	2	2
2	4	0	0	1	0	1	3	3
2	2	0	0	1	0	1	2	2
2	2	0	0	1	0	1	1	1
2	3	1	0	0	0	1	1	1
2	2	0	0	1	0	1	1	1
2	2	1	0	0	0	1	1	1
2	3	0	1	0	1	1	2	1
2	2	1	0	1	1	1	2	2
2	3	0	0	1	0	1	2	2
2	2	0	0	0	1	1	2	2
2	4	1	0	1	1	1	4	4
2	4	0	1	0	1	1	2	3
2	3	1	0	0	0	1	2	2
2	2	1	1	0	0	1	1	2
2	4	1	1	1	1	1	1	4
2	3	1	1	1	1	1	3	2
2	2	1	0	0	0	1	2	2
2	4	0	0	0	1	1	3	3
2	3	0	0	0	1	1	1	1
2	3	1	1	0	0	1	3	1
2	4	1	0	1	1	1	4	4
2	2	1	0	1	1	1	1	1
3	2	1	0	0	0	1	2	2
3	3	0	1	1	0	1	3	2
3	4	1	1	1	1	1	1	2
3	2	0	1	0	1	1	2	1
3	3	1	0	1	1	1	1	1
3	4	1	0	1	1	1	2	2
3	2	1	0	1	1	1	1	1
3	2	0	0	0	1	1	1	1
3	3	1	0	1	1	1	3	3
3	3	0	0	0	1	1	1	1
3	2	0	0	1	0	1	1	1
3	3	0	0	1	0	1	2	2
3	4	0	1	0	1	1	3	4
3	3	0	1	1	0	1	3	1
3	2	0	0	0	1	1	1	1
3	4	0	1	1	0	1	2	1
3	3	0	0	0	1	1	1	1
3	3	1	0	1	1	1	3	3
3	4	1	0	0	0	1	1	1
3	4	1	1	0	0	1	3	4
3	4	0	1	0	1	1	2	3
3	3	0	0	0	1	1	2	2
3	4	0	0	0	1	1	4	4
3	3	1	1	0	0	1	1	3
3	4	0	1	1	0	1	2	4
3	4	1	1	0	0	1	4	1
3	3	0	1	1	0	1	1	3
3	4	1	1	0	0	1	3	4
3	2	0	0	0	1	1	2	2
3	4	0	0	1	0	1	2	2
3	3	1	0	1	1	1	2	2
3	2	0	0	1	0	1	2	2
3	3	1	1	0	0	1	3	1
3	2	1	0	1	1	1	1	1
3	2	1	0	0	0	1	2	2
3	2	1	0	1	1	1	2	2
3	4	0	1	1	0	1	2	3
3	2	0	0	1	0	1	2	2
3	2	0	0	1	0	1	1	1
3	3	1	0	0	0	1	1	1
3	2	0	0	1	0	1	1	1
3	2	1	0	0	0	1	1	1
3	3	0	0	0	1	1	1	1
3	2	1	0	1	1	1	2	2
3	3	0	0	1	0	1	2	2
3	2	0	0	0	1	1	2	2
3	4	1	0	1	1	1	4	4
3	4	0	1	0	1	1	2	3
3	3	1	0	0	0	1	2	2
3	2	1	0	0	0	1	2	2
3	4	1	0	1	1	1	4	4
3	3	1	0	1	1	1	2	2
3	2	1	0	0	0	1	2	2
3	4	0	0	0	1	1	3	3
3	3	0	1	0	1	1	2	1
3	3	1	0	0	0	1	1	1
3	4	1	0	1	1	1	4	4
3	2	1	0	1	1	1	1	1
4	2	1	0	0	0	1	2	2
4	3	0	0	1	0	1	2	2
4	4	1	0	1	1	1	2	2
4	2	0	0	0	1	1	1	1
4	3	1	0	1	1	1	1	1
4	4	1	1	1	1	1	3	2
4	2	1	0	1	1	1	1	1
4	2	0	0	0	1	1	1	1
4	3	1	0	1	1	1	3	3
4	3	0	0	0	1	1	1	1
4	2	0	0	1	0	1	1	1
4	3	0	0	1	0	1	2	2
4	4	0	1	0	1	1	2	4
4	3	0	0	1	0	1	1	1
4	2	0	0	0	1	1	1	1
4	4	0	0	1	0	1	1	1
4	3	0	0	0	1	1	1	1
4	3	1	0	1	1	1	3	3
4	4	1	0	0	0	1	1	1
4	4	1	1	0	0	1	3	4
4	4	0	0	0	1	1	3	3
4	3	0	0	0	1	1	2	2
4	4	0	0	0	1	1	4	4
4	3	1	0	0	0	1	3	3
4	4	0	1	1	0	1	3	4
4	4	1	1	0	0	1	4	1
4	3	0	1	1	0	1	1	3
4	4	1	1	0	0	1	3	4
4	2	0	0	0	1	1	2	2
4	4	0	1	1	0	1	1	2
4	3	1	0	1	1	1	2	2
4	2	0	0	1	0	1	2	2
4	3	1	0	0	0	1	1	1
4	2	1	0	1	1	1	1	1
4	2	1	0	0	0	1	2	2
4	2	1	0	1	1	1	2	2
4	4	0	0	1	0	1	3	3
4	2	0	0	1	0	1	2	2
4	2	0	0	1	0	1	1	1
4	3	1	0	0	0	1	1	1
4	2	0	0	1	0	1	1	1
4	2	1	0	0	0	1	1	1
4	3	0	0	0	1	1	1	1
4	2	1	0	1	1	1	2	2
4	3	0	1	1	0	1	3	2
4	2	0	0	0	1	1	2	2
4	4	1	0	1	1	1	4	4
4	4	0	0	0	1	1	3	3
4	3	1	1	0	0	1	3	2
4	2	1	0	0	0	1	2	2
4	4	1	0	1	1	1	4	4
4	3	1	0	1	1	1	2	2
4	2	1	0	0	0	1	2	2
4	4	0	0	0	1	1	3	3
4	3	0	0	0	1	1	1	1
4	3	1	1	0	0	1	2	1
4	4	1	0	1	1	1	4	4
4	2	1	0	1	1	1	1	1
5	2	1	0	0	0	1	2	2
5	3	0	1	1	0	1	1	2
5	4	1	0	1	1	1	2	2
5	2	0	0	0	1	1	1	1
5	3	1	0	1	1	1	1	1
5	4	1	0	1	1	1	2	2
5	2	1	0	1	1	1	1	1
5	2	0	0	0	1	1	1	1
5	3	1	0	1	1	1	3	3
5	3	0	0	0	1	1	1	1
5	2	0	0	1	0	1	1	1
5	3	0	1	1	0	1	3	2
5	4	0	0	0	1	1	4	4
5	3	0	1	1	0	1	3	1
5	2	0	0	0	1	1	1	1
5	4	0	0	1	0	1	1	1
5	3	0	0	0	1	1	1	1
5	3	1	1	1	1	1	1	3
5	4	1	0	0	0	1	1	1
5	4	1	0	0	0	1	4	4
5	4	0	1	0	1	1	2	3
5	3	0	1	0	1	1	1	2
5	4	0	1	0	1	1	3	4
5	3	1	0	0	0	1	3	3
5	4	0	0	1	0	1	4	4
5	4	1	0	0	0	1	1	1
5	3	0	0	1	0	1	3	3
5	4	1	0	0	0	1	4	4
5	2	0	0	0	1	1	2	2
5	4	0	1	1	0	1	3	2
5	3	1	0	1	1	1	2	2
5	2	0	0	1	0	1	2	2
5	3	1	0	0	0	1	1	1
5	2	1	0	1	1	1	1	1
5	2	1	0	0	0	1	2	2
5	2	1	0	1	1	1	2	2
5	4	0	1	1	0	1	2	3
5	2	0	0	1	0	1	2	2
5	2	0	0	1	0	1	1	1
5	3	1	0	0	0	1	1	1
5	2	0	0	1	0	1	1	1
5	2	1	0	0	0	1	1	1
5	3	0	1	0	1	1	2	1
5	2	1	0	1	1	1	2	2
5	3	0	0	1	0	1	2	2
5	2	0	0	0	1	1	2	2
5	4	1	0	1	1	1	4	4
5	4	0	0	0	1	1	3	3
5	3	1	0	0	0	1	2	2
5	2	1	1	0	0	1	1	2
5	4	1	1	1	1	1	1	4
5	3	1	0	1	1	1	2	2
5	2	1	0	0	0	1	2	2
5	4	0	0	0	1	1	3	3
5	3	0	1	0	1	1	3	1
5	3	1	0	0	0	1	1	1
5	4	1	0	1	1	1	4	4
5	2	1	0	1	1	1	1	1
6	2	1	0	0	0	1	2	2
6	3	0	0	1	0	1	2	2
6	4	1	0	1	1	1	2	2
6	2	0	0	0	1	1	1	1
6	3	1	0	1	1	1	1	1
6	4	1	0	1	1	1	2	2
6	2	1	0	1	1	1	1	1
6	2	0	0	0	1	1	1	1
6	3	1	0	1	1	1	3	3
6	3	0	1	0	1	1	3	1
6	2	0	0	1	0	1	1	1
6	3	0	0	1	0	1	2	2
6	4	0	1	0	1	1	2	4
6	3	0	1	1	0	1	2	1
6	2	0	0	0	1	1	1	1
6	4	0	1	1	0	1	2	1
6	3	0	0	0	1	1	1	1
6	3	1	0	1	1	1	3	3
6	4	1	0	0	0	1	1	1
6	4	1	1	0	0	1	3	4
6	4	0	1	0	1	1	4	3
6	3	0	0	0	1	1	2	2
6	4	0	0	0	1	1	4	4
6	3	1	0	0	0	1	3	3
6	4	0	0	1	0	1	4	4
6	4	1	0	0	0	1	1	1
6	3	0	0	1	0	1	3	3
6	4	1	1	0	0	1	3	4
6	2	0	0	0	1	1	2	2
6	4	0	0	1	0	1	2	2
6	3	1	0	1	1	1	2	2
6	2	0	0	1	0	1	2	2
6	3	1	0	0	0	1	1	1
6	2	1	0	1	1	1	1	1
6	2	1	0	0	0	1	2	2
6	2	1	0	1	1	1	2	2
6	4	0	0	1	0	1	3	3
6	2	0	0	1	0	1	2	2
6	2	0	0	1	0	1	1	1
6	3	1	0	0	0	1	1	1
6	2	0	0	1	0	1	1	1
6	2	1	0	0	0	1	1	1
6	3	0	0	0	1	1	1	1
6	2	1	0	1	1	1	2	2
6	3	0	0	1	0	1	2	2
6	2	0	0	0	1	1	2	2
6	4	1	0	1	1	1	4	4
6	4	0	1	0	1	1	2	3
6	3	1	0	0	0	1	2	2
6	2	1	0	0	0	1	2	2
6	4	1	0	1	1	1	4	4
6	3	1	0	1	1	1	2	2
6	2	1	0	0	0	1	2	2
6	4	0	0	0	1	1	3	3
6	3	0	0	0	1	1	1	1
6	3	1	0	0	0	1	1	1
6	4	1	0	1	1	1	4	4
6	2	1	0	1	1	1	1	1
7	2	1	0	0	0	1	2	2
7	3	0	0	1	0	1	2	2
7	4	1	0	1	1	1	2	2
7	2	0	0	0	1	1	1	1
7	3	1	0	1	1	1	1	1
7	4	1	0	1	1	1	2	2
7	2	1	0	1	1	1	1	1
7	2	0	0	0	1	1	1	1
7	3	1	0	1	1	1	3	3
7	3	0	0	0	1	1	1	1
7	2	0	0	1	0	1	1	1
7	3	0	1	1	0	1	1	2
7	4	0	1	0	1	1	3	4
7	3	0	0	1	0	1	1	1
7	2	0	1	0	1	1	2	1
7	4	0	1	1	0	1	4	1
7	3	0	1	0	1	1	3	1
7	3	1	0	1	1	1	3	3
7	4	1	0	0	0	1	1	1
7	4	1	0	0	0	1	4	4
7	4	0	0	0	1	1	3	3
7	3	0	1	0	1	1	1	2
7	4	0	0	0	1	1	4	4
7	3	1	1	0	0	1	2	3
7	4	0	1	1	0	1	1	4
7	4	1	0	0	0	1	1	1
7	3	0	0	1	0	1	3	3
7	4	1	1	0	0	1	3	4
7	2	0	0	0	1	1	2	2
7	4	0	1	1	0	1	3	2
7	3	1	0	1	1	1	2	2
7	2	0	0	1	0	1	2	2
7	3	1	0	0	0	1	1	1
7	2	1	0	1	1	1	1	1
7	2	1	0	0	0	1	2	2
7	2	1	0	1	1	1	2	2
7	4	0	0	1	0	1	3	3
7	2	0	0	1	0	1	2	2
7	2	0	0	1	0	1	1	1
7	3	1	0	0	0	1	1	1
7	2	0	0	1	0	1	1	1
7	2	1	1	0	0	1	2	1
7	3	0	1	0	1	1	2	1
7	2	1	0	1	1	1	2	2
7	3	0	0	1	0	1	2	2
7	2	0	0	0	1	1	2	2
7	4	1	0	1	1	1	4	4
7	4	0	0	0	1	1	3	3
7	3	1	1	0	0	1	1	2
7	2	1	0	0	0	1	2	2
7	4	1	0	1	1	1	4	4
7	3	1	0	1	1	1	2	2
7	2	1	0	0	0	1	2	2
7	4	0	1	0	1	1	4	3
7	3	0	1	0	1	1	2	1
7	3	1	1	0	0	1	2	1
7	4	1	0	1	1	1	4	4
7	2	1	0	1	1	1	1	1
8	2	0	0	0	1	1	2	2
8	3	1	0	1	1	1	2	2
8	4	0	1	1	0	1	3	2
8	2	1	0	0	0	1	1	1
8	3	0	1	1	0	1	3	1
8	4	0	1	1	0	1	3	2
8	2	0	0	1	0	1	1	1
8	2	1	0	0	0	1	1	1
8	3	0	0	1	0	1	3	3
8	3	1	0	0	0	1	1	1
8	2	1	0	1	1	1	1	1
8	3	1	0	1	1	1	2	2
8	4	1	1	0	0	1	3	4
8	3	1	1	1	1	1	2	1
8	2	1	0	0	0	1	1	1
8	4	1	1	1	1	1	3	1
8	3	1	0	0	0	1	1	1
8	3	0	0	1	0	1	3	3
8	4	0	1	0	1	1	4	1
8	4	0	1	0	1	1	3	4
8	4	1	0	0	0	1	3	3
8	3	1	0	0	0	1	2	2
8	4	1	0	0	0	1	4	4
8	3	0	1	0	1	1	1	3
8	4	1	0	1	1	1	4	4
8	4	0	0	0	1	1	1	1
8	3	1	0	1	1	1	3	3
8	4	0	1	0	1	1	2	4
8	2	1	0	0	0	1	2	2
8	4	1	0	1	1	1	2	2
8	3	0	0	1	0	1	2	2
8	2	1	0	1	1	1	2	2
8	3	0	0	0	1	1	1	1
8	2	0	0	1	0	1	1	1
8	2	0	0	0	1	1	2	2
8	2	0	0	1	0	1	2	2
8	4	1	0	1	1	1	3	3
8	2	1	0	1	1	1	2	2
8	2	1	0	1	1	1	1	1
8	3	0	1	0	1	1	3	1
8	2	1	0	1	1	1	1	1
8	2	0	0	0	1	1	1	1
8	3	1	0	0	0	1	1	1
8	2	0	0	1	0	1	2	2
8	3	1	0	1	1	1	2	2
8	2	1	0	0	0	1	2	2
8	4	0	1	1	0	1	3	4
8	4	1	0	0	0	1	3	3
8	3	0	0	0	1	1	2	2
8	2	0	0	0	1	1	2	2
8	4	0	0	1	0	1	4	4
8	3	0	0	1	0	1	2	2
8	2	0	0	0	1	1	2	2
8	4	1	0	0	0	1	3	3
8	3	1	1	0	0	1	3	1
8	3	0	0	0	1	1	1	1
8	4	0	0	1	0	1	4	4
8	2	0	0	1	0	1	1	1
9	2	0	0	0	1	1	2	2
9	3	1	0	1	1	1	2	2
9	4	0	0	1	0	1	2	2
9	2	1	0	0	0	1	1	1
9	3	0	1	1	0	1	2	1
9	4	0	1	1	0	1	3	2
9	2	0	0	1	0	1	1	1
9	2	1	0	0	0	1	1	1
9	3	0	0	1	0	1	3	3
9	3	1	0	0	0	1	1	1
9	2	1	0	1	1	1	1	1
9	3	1	0	1	1	1	2	2
9	4	1	0	0	0	1	4	4
9	3	1	0	1	1	1	1	1
9	2	1	0	0	0	1	1	1
9	4	1	0	1	1	1	1	1
9	3	1	0	0	0	1	1	1
9	3	0	0	1	0	1	3	3
9	4	0	0	0	1	1	1	1
9	4	0	0	0	1	1	4	4
9	4	1	0	0	0	1	3	3
9	3	1	0	0	0	1	2	2
9	4	1	0	0	0	1	4	4
9	3	0	0	0	1	1	3	3
9	4	1	0	1	1	1	4	4
9	4	0	0	0	1	1	1	1
9	3	1	0	1	1	1	3	3
9	4	0	1	0	1	1	1	4
9	2	1	0	0	0	1	2	2
9	4	1	0	1	1	1	2	2
9	3	0	1	1	0	1	3	2
9	2	1	0	1	1	1	2	2
9	3	0	0	0	1	1	1	1
9	2	0	0	1	0	1	1	1
9	2	0	0	0	1	1	2	2
9	2	0	0	1	0	1	2	2
9	4	1	0	1	1	1	3	3
9	2	1	0	1	1	1	2	2
9	2	1	0	1	1	1	1	1
9	3	0	0	0	1	1	1	1
9	2	1	0	1	1	1	1	1
9	2	0	0	0	1	1	1	1
9	3	1	0	0	0	1	1	1
9	2	0	0	1	0	1	2	2
9	3	1	0	1	1	1	2	2
9	2	1	0	0	0	1	2	2
9	4	0	1	1	0	1	1	4
9	4	1	0	0	0	1	3	3
9	3	0	0	0	1	1	2	2
9	2	0	0	0	1	1	2	2
9	4	0	1	1	0	1	1	4
9	3	0	1	1	0	1	3	2
9	2	0	0	0	1	1	2	2
9	4	1	0	0	0	1	3	3
9	3	1	0	0	0	1	1	1
9	3	0	0	0	1	1	1	1
9	4	0	0	1	0	1	4	4
9	2	0	0	1	0	1	1	1
10	2	0	0	0	1	1	2	2
10	3	1	0	1	1	1	2	2
10	4	0	0	1	0	1	2	2
10	2	1	0	0	0	1	1	1
10	3	0	0	1	0	1	1	1
10	4	0	0	1	0	1	2	2
10	2	0	0	1	0	1	1	1
10	2	1	0	0	0	1	1	1
10	3	0	0	1	0	1	3	3
10	3	1	0	0	0	1	1	1
10	2	1	0	1	1	1	1	1
10	3	1	0	1	1	1	2	2
10	4	1	0	0	0	1	4	4
10	3	1	0	1	1	1	1	1
10	2	1	0	0	0	1	1	1
10	4	1	0	1	1	1	1	1
10	3	1	0	0	0	1	1	1
10	3	0	1	1	0	1	2	3
10	4	0	0	0	1	1	1	1
10	4	0	1	0	1	1	3	4
10	4	1	0	0	0	1	3	3
10	3	1	0	0	0	1	2	2
10	4	1	0	0	0	1	4	4
10	3	0	0	0	1	1	3	3
10	4	1	0	1	1	1	4	4
10	4	0	0	0	1	1	1	1
10	3	1	1	1	1	1	1	3
10	4	0	0	0	1	1	4	4
10	2	1	0	0	0	1	2	2
10	4	1	0	1	1	1	2	2
10	3	0	1	1	0	1	1	2
10	2	1	0	1	1	1	2	2
10	3	0	0	0	1	1	1	1
10	2	0	0	1	0	1	1	1
10	2	0	0	0	1	1	2	2
10	2	0	0	1	0	1	2	2
10	4	1	0	1	1	1	3	3
10	2	1	0	1	1	1	2	2
10	2	1	0	1	1	1	1	1
10	3	0	0	0	1	1	1	1
10	2	1	0	1	1	1	1	1
10	2	0	0	0	1	1	1	1
10	3	1	0	0	0	1	1	1
10	2	0	0	1	0	1	2	2
10	3	1	0	1	1	1	2	2
10	2	1	0	0	0	1	2	2
10	4	0	0	1	0	1	4	4
10	4	1	0	0	0	1	3	3
10	3	0	0	0	1	1	2	2
10	2	0	0	0	1	1	2	2
10	4	0	1	1	0	1	2	4
10	3	0	0	1	0	1	2	2
10	2	0	0	0	1	1	2	2
10	4	1	1	0	0	1	4	3
10	3	1	0	0	0	1	1	1
10	3	0	0	0	1	1	1	1
10	4	0	1	1	0	1	3	4
10	2	0	0	1	0	1	1	1
11	2	0	0	0	1	1	2	2
11	3	1	0	1	1	1	2	2
11	4	0	0	1	0	1	2	2
11	2	1	0	0	0	1	1	1
11	3	0	1	1	0	1	3	1
11	4	0	0	1	0	1	2	2
11	2	0	0	1	0	1	1	1
11	2	1	0	0	0	1	1	1
11	3	0	0	1	0	1	3	3
11	3	1	0	0	0	1	1	1
11	2	1	0	1	1	1	1	1
11	3	1	0	1	1	1	2	2
11	4	1	0	0	0	1	4	4
11	3	1	1	1	1	1	3	1
11	2	1	0	0	0	1	1	1
11	4	1	1	1	1	1	2	1
11	3	1	0	0	0	1	1	1
11	3	0	1	1	0	1	1	3
11	4	0	0	0	1	1	1	1
11	4	0	1	0	1	1	3	4
11	4	1	0	0	0	1	3	3
11	3	1	1	0	0	1	3	2
11	4	1	0	0	0	1	4	4
11	3	0	0	0	1	1	3	3
11	4	1	0	1	1	1	4	4
11	4	0	0	0	1	1	1	1
11	3	1	0	1	1	1	3	3
11	4	0	1	0	1	1	3	4
11	2	1	0	0	0	1	2	2
11	4	1	0	1	1	1	2	2
11	3	0	1	1	0	1	1	2
11	2	1	0	1	1	1	2	2
11	3	0	0	0	1	1	1	1
11	2	0	0	1	0	1	1	1
11	2	0	0	0	1	1	2	2
11	2	0	0	1	0	1	2	2
11	4	1	1	1	1	1	4	3
11	2	1	1	1	1	1	1	2
11	2	1	1	1	1	1	2	1
11	3	0	0	0	1	1	1	1
11	2	1	1	1	1	1	2	1
11	2	0	0	0	1	1	1	1
11	3	1	1	0	0	1	3	1
11	2	0	1	1	0	1	1	2
11	3	1	0	1	1	1	2	2
11	2	1	0	0	0	1	2	2
11	4	0	1	1	0	1	3	4
11	4	1	0	0	0	1	3	3
11	3	0	0	0	1	1	2	2
11	2	0	0	0	1	1	2	2
11	4	0	1	1	0	1	2	4
11	3	0	0	1	0	1	2	2
11	2	0	1	0	1	1	1	2
11	4	1	0	0	0	1	3	3
11	3	1	1	0	0	1	3	1
11	3	0	0	0	1	1	1	1
11	4	0	1	1	0	1	1	4
11	2	0	1	1	0	1	2	1
12	2	0	1	0	1	1	1	2
12	3	1	0	1	1	1	2	2
12	4	0	1	1	0	1	3	2
12	2	1	0	0	0	1	1	1
12	3	0	1	1	0	1	3	1
12	4	0	1	1	0	1	3	2
12	2	0	0	1	0	1	1	1
12	2	1	0	0	0	1	1	1
12	3	0	0	1	0	1	3	3
12	3	1	1	0	0	1	3	1
12	2	1	0	1	1	1	1	1
12	3	1	1	1	1	1	1	2
12	4	1	1	0	0	1	1	4
12	3	1	0	1	1	1	1	1
12	2	1	0	0	0	1	1	1
12	4	1	0	1	1	1	1	1
12	3	1	0	0	0	1	1	1
12	3	0	0	1	0	1	3	3
12	4	0	1	0	1	1	4	1
12	4	0	0	0	1	1	4	4
12	4	1	0	0	0	1	3	3
12	3	1	0	0	0	1	2	2
12	4	1	1	0	0	1	1	4
12	3	0	0	0	1	1	3	3
12	4	1	1	1	1	1	3	4
12	4	0	1	0	1	1	3	1
12	3	1	0	1	1	1	3	3
12	4	0	1	0	1	1	2	4
12	2	1	0	0	0	1	2	2
12	4	1	1	1	1	1	3	2
12	3	0	1	1	0	1	3	2
12	2	1	0	1	1	1	2	2
12	3	0	0	0	1	1	1	1
12	2	0	0	1	0	1	1	1
12	2	0	0	0	1	1	2	2
12	2	0	0	1	0	1	2	2
12	4	1	1	1	1	1	1	3
12	2	1	1	1	1	1	1	2
12	2	1	1	1	1	1	2	1
12	3	0	1	0	1	1	2	1
12	2	1	0	1	1	1	1	1
12	2	0	0	0	1	1	1	1
12	3	1	0	0	0	1	1	1
12	2	0	0	1	0	1	2	2
12	3	1	0	1	1	1	2	2
12	2	1	0	0	0	1	2	2
12	4	0	1	1	0	1	1	4
12	4	1	0	0	0	1	3	3
12	3	0	1	0	1	1	1	2
12	2	0	0	0	1	1	2	2
12	4	0	0	1	0	1	4	4
12	3	0	1	1	0	1	1	2
12	2	0	0	0	1	1	2	2
12	4	1	0	0	0	1	3	3
12	3	1	0	0	0	1	1	1
12	3	0	1	0	1	1	3	1
12	4	0	1	1	0	1	1	4
12	2	0	0	1	0	1	1	1
13	2	0	0	0	1	1	2	2
13	3	1	1	1	1	1	1	2
13	4	0	1	1	0	1	1	2
13	2	1	0	0	0	1	1	1
13	3	0	0	1	0	1	1	1
13	4	0	1	1	0	1	3	2
13	2	0	0	1	0	1	1	1
13	2	1	0	0	0	1	1	1
13	3	0	0	1	0	1	3	3
13	3	1	0	0	0	1	1	1
13	2	1	0	1	1	1	1	1
13	3	1	0	1	1	1	2	2
13	4	1	0	0	0	1	4	4
13	3	1	0	1	1	1	1	1
13	2	1	0	0	0	1	1	1
13	4	1	0	1	1	1	1	1
13	3	1	0	0	0	1	1	1
13	3	0	0	1	0	1	3	3
13	4	0	0	0	1	1	1	1
13	4	0	0	0	1	1	4	4
13	4	1	0	0	0	1	3	3
13	3	1	1	0	0	1	1	2
13	4	1	0	0	0	1	4	4
13	3	0	1	0	1	1	2	3
13	4	1	0	1	1	1	4	4
13	4	0	1	0	1	1	3	1
13	3	1	0	1	1	1	3	3
13	4	0	0	0	1	1	4	4
13	2	1	0	0	0	1	2	2
13	4	1	0	1	1	1	2	2
13	3	0	1	1	0	1	1	2
13	2	1	0	1	1	1	2	2
13	3	0	0	0	1	1	1	1
13	2	0	0	1	0	1	1	1
13	2	0	0	0	1	1	2	2
13	2	0	0	1	0	1	2	2
13	4	1	0	1	1	1	3	3
13	2	1	0	1	1	1	2	2
13	2	1	0	1	1	1	1	1
13	3	0	1	0	1	1	3	1
13	2	1	0	1	1	1	1	1
13	2	0	0	0	1	1	1	1
13	3	1	0	0	0	1	1	1
13	2	0	0	1	0	1	2	2
13	3	1	0	1	1	1	2	2
13	2	1	0	0	0	1	2	2
13	4	0	0	1	0	1	4	4
13	4	1	0	0	0	1	3	3
13	3	0	0	0	1	1	2	2
13	2	0	0	0	1	1	2	2
13	4	0	1	1	0	1	2	4
13	3	0	1	1	0	1	1	2
13	2	0	0	0	1	1	2	2
13	4	1	0	0	0	1	3	3
13	3	1	0	0	0	1	1	1
13	3	0	1	0	1	1	3	1
13	4	0	1	1	0	1	3	4
13	2	0	0	1	0	1	1	1
14	2	0	0	0	1	1	2	2
14	3	1	0	1	1	1	2	2
14	4	0	1	1	0	1	3	2
14	2	1	0	0	0	1	1	1
14	3	0	1	1	0	1	2	1
14	4	0	1	1	0	1	3	2
14	2	0	0	1	0	1	1	1
14	2	1	1	0	0	1	2	1
14	3	0	0	1	0	1	3	3
14	3	1	0	0	0	1	1	1
14	2	1	0	1	1	1	1	1
14	3	1	0	1	1	1	2	2
14	4	1	1	0	0	1	2	4
14	3	1	0	1	1	1	1	1
14	2	1	0	0	0	1	1	1
14	4	1	1	1	1	1	3	1
14	3	1	0	0	0	1	1	1
14	3	0	0	1	0	1	3	3
14	4	0	0	0	1	1	1	1
14	4	0	0	0	1	1	4	4
14	4	1	0	0	0	1	3	3
14	3	1	0	0	0	1	2	2
14	4	1	0	0	0	1	4	4
14	3	0	0	0	1	1	3	3
14	4	1	0	1	1	1	4	4
14	4	0	1	0	1	1	2	1
14	3	1	1	1	1	1	2	3
14	4	0	1	0	1	1	3	4
14	2	1	0	0	0	1	2	2
14	4	1	0	1	1	1	2	2
14	3	0	0	1	0	1	2	2
14	2	1	0	1	1	1	2	2
14	3	0	0	0	1	1	1	1
14	2	0	0	1	0	1	1	1
14	2	0	0	0	1	1	2	2
14	2	0	0	1	0	1	2	2
14	4	1	0	1	1	1	3	3
14	2	1	0	1	1	1	2	2
14	2	1	0	1	1	1	1	1
14	3	0	0	0	1	1	1	1
14	2	1	1	1	1	1	2	1
14	2	0	0	0	1	1	1	1
14	3	1	0	0	0	1	1	1
14	2	0	0	1	0	1	2	2
14	3	1	0	1	1	1	2	2
14	2	1	0	0	0	1	2	2
14	4	0	0	1	0	1	4	4
14	4	1	0	0	0	1	3	3
14	3	0	0	0	1	1	2	2
14	2	0	0	0	1	1	2	2
14	4	0	0	1	0	1	4	4
14	3	0	1	1	0	1	3	2
14	2	0	0	0	1	1	2	2
14	4	1	1	0	0	1	4	3
14	3	1	0	0	0	1	1	1
14	3	0	0	0	1	1	1	1
14	4	0	0	1	0	1	4	4
14	2	0	0	1	0	1	1	1
15	2	0	1	0	1	1	1	2
15	3	1	0	1	1	1	2	2
15	4	0	0	1	0	1	2	2
15	2	1	0	0	0	1	1	1
15	3	0	0	1	0	1	1	1
15	4	0	0	1	0	1	2	2
15	2	0	0	1	0	1	1	1
15	2	1	0	0	0	1	1	1
15	3	0	0	1	0	1	3	3
15	3	1	0	0	0	1	1	1
15	2	1	0	1	1	1	1	1
15	3	1	0	1	1	1	2	2
15	4	1	0	0	0	1	4	4
15	3	1	0	1	1	1	1	1
15	2	1	0	0	0	1	1	1
15	4	1	0	1	1	1	1	1
15	3	1	0	0	0	1	1	1
15	3	0	0	1	0	1	3	3
15	4	0	0	0	1	1	1	1
15	4	0	1	0	1	1	2	4
15	4	1	0	0	0	1	3	3
15	3	1	0	0	0	1	2	2
15	4	1	0	0	0	1	4	4
15	3	0	1	0	1	1	2	3
15	4	1	0	1	1	1	4	4
15	4	0	1	0	1	1	3	1
15	3	1	1	1	1	1	1	3
15	4	0	1	0	1	1	2	4
15	2	1	0	0	0	1	2	2
15	4	1	0	1	1	1	2	2
15	3	0	1	1	0	1	1	2
15	2	1	0	1	1	1	2	2
15	3	0	1	0	1	1	2	1
15	2	0	0	1	0	1	1	1
15	2	0	0	0	1	1	2	2
15	2	0	0	1	0	1	2	2
15	4	1	0	1	1	1	3	3
15	2	1	0	1	1	1	2	2
15	2	1	0	1	1	1	1	1
15	3	0	0	0	1	1	1	1
15	2	1	0	1	1	1	1	1
15	2	0	0	0	1	1	1	1
15	3	1	0	0	0	1	1	1
15	2	0	0	1	0	1	2	2
15	3	1	0	1	1	1	2	2
15	2	1	0	0	0	1	2	2
15	4	0	0	1	0	1	4	4
15	4	1	0	0	0	1	3	3
15	3	0	0	0	1	1	2	2
15	2	0	0	0	1	1	2	2
15	4	0	1	1	0	1	3	4
15	3	0	1	1	0	1	3	2
15	2	0	0	0	1	1	2	2
15	4	1	1	0	0	1	4	3
15	3	1	0	0	0	1	1	1
15	3	0	0	0	1	1	1	1
15	4	0	0	1	0	1	4	4
15	2	0	0	1	0	1	1	1
16	2	1	0	0	0	1	2	2
16	3	0	0	1	0	1	2	2
16	4	1	0	1	1	1	2	2
16	2	0	1	0	1	1	2	1
16	3	1	0	1	1	1	1	1
16	4	1	0	1	1	1	2	2
16	2	1	0	1	1	1	1	1
16	2	0	0	0	1	1	1	1
16	3	1	0	1	1	1	3	3
16	3	0	0	0	1	1	1	1
16	2	0	0	1	0	1	1	1
16	3	0	0	1	0	1	2	2
16	4	0	0	0	1	1	4	4
16	3	0	0	1	0	1	1	1
16	2	0	0	0	1	1	1	1
16	4	0	0	1	0	1	1	1
16	3	0	0	0	1	1	1	1
16	3	1	0	1	1	1	3	3
16	4	1	0	0	0	1	1	1
16	4	1	0	0	0	1	4	4
16	4	0	0	0	1	1	3	3
16	3	0	0	0	1	1	2	2
16	4	0	1	0	1	1	3	4
16	3	1	0	0	0	1	3	3
16	4	0	1	1	0	1	1	4
16	4	1	0	0	0	1	1	1
16	3	0	0	1	0	1	3	3
16	4	1	1	0	0	1	3	4
16	2	0	0	0	1	1	2	2
16	4	0	0	1	0	1	2	2
16	3	1	0	1	1	1	2	2
16	2	0	0	1	0	1	2	2
16	3	1	0	0	0	1	1	1
16	2	1	0	1	1	1	1	1
16	2	1	0	0	0	1	2	2
16	2	1	0	1	1	1	2	2
16	4	0	1	1	0	1	2	3
16	2	0	0	1	0	1	2	2
16	2	0	0	1	0	1	1	1
16	3	1	0	0	0	1	1	1
16	2	0	0	1	0	1	1	1
16	2	1	0	0	0	1	1	1
16	3	0	0	0	1	1	1	1
16	2	1	0	1	1	1	2	2
16	3	0	0	1	0	1	2	2
16	2	0	0	0	1	1	2	2
16	4	1	0	1	1	1	4	4
16	4	0	1	0	1	1	2	3
16	3	1	0	0	0	1	2	2
16	2	1	0	0	0	1	2	2
16	4	1	0	1	1	1	4	4
16	3	1	0	1	1	1	2	2
16	2	1	0	0	0	1	2	2
16	4	0	1	0	1	1	4	3
16	3	0	0	0	1	1	1	1
16	3	1	1	0	0	1	2	1
16	4	1	0	1	1	1	4	4
16	2	1	0	1	1	1	1	1
17	2	1	0	0	0	1	2	2
17	3	0	0	1	0	1	2	2
17	4	1	0	1	1	1	2	2
17	2	0	0	0	1	1	1	1
17	3	1	0	1	1	1	1	1
17	4	1	0	1	1	1	2	2
17	2	1	0	1	1	1	1	1
17	2	0	0	0	1	1	1	1
17	3	1	0	1	1	1	3	3
17	3	0	0	0	1	1	1	1
17	2	0	0	1	0	1	1	1
17	3	0	0	1	0	1	2	2
17	4	0	0	0	1	1	4	4
17	3	0	0	1	0	1	1	1
17	2	0	0	0	1	1	1	1
17	4	0	0	1	0	1	1	1
17	3	0	0	0	1	1	1	1
17	3	1	0	1	1	1	3	3
17	4	1	0	0	0	1	1	1
17	4	1	0	0	0	1	4	4
17	4	0	0	0	1	1	3	3
17	3	0	0	0	1	1	2	2
17	4	0	0	0	1	1	4	4
17	3	1	0	0	0	1	3	3
17	4	0	1	1	0	1	2	4
17	4	1	0	0	0	1	1	1
17	3	0	0	1	0	1	3	3
17	4	1	1	0	0	1	3	4
17	2	0	0	0	1	1	2	2
17	4	0	0	1	0	1	2	2
17	3	1	0	1	1	1	2	2
17	2	0	0	1	0	1	2	2
17	3	1	0	0	0	1	1	1
17	2	1	0	1	1	1	1	1
17	2	1	0	0	0	1	2	2
17	2	1	0	1	1	1	2	2
17	4	0	1	1	0	1	4	3
17	2	0	0	1	0	1	2	2
17	2	0	0	1	0	1	1	1
17	3	1	0	0	0	1	1	1
17	2	0	0	1	0	1	1	1
17	2	1	0	0	0	1	1	1
17	3	0	0	0	1	1	1	1
17	2	1	0	1	1	1	2	2
17	3	0	0	1	0	1	2	2
17	2	0	0	0	1	1	2	2
17	4	1	0	1	1	1	4	4
17	4	0	0	0	1	1	3	3
17	3	1	0	0	0	1	2	2
17	2	1	0	0	0	1	2	2
17	4	1	0	1	1	1	4	4
17	3	1	0	1	1	1	2	2
17	2	1	0	0	0	1	2	2
17	4	0	0	0	1	1	3	3
17	3	0	0	0	1	1	1	1
17	3	1	0	0	0	1	1	1
17	4	1	0	1	1	1	4	4
17	2	1	0	1	1	1	1	1
18	2	1	0	0	0	1	2	2
18	3	0	0	1	0	1	2	2
18	4	1	0	1	1	1	2	2
18	2	0	0	0	1	1	1	1
18	3	1	0	1	1	1	1	1
18	4	1	0	1	1	1	2	2
18	2	1	0	1	1	1	1	1
18	2	0	0	0	1	1	1	1
18	3	1	0	1	1	1	3	3
18	3	0	0	0	1	1	1	1
18	2	0	0	1	0	1	1	1
18	3	0	0	1	0	1	2	2
18	4	0	0	0	1	1	4	4
18	3	0	0	1	0	1	1	1
18	2	0	0	0	1	1	1	1
18	4	0	0	1	0	1	1	1
18	3	0	0	0	1	1	1	1
18	3	1	0	1	1	1	3	3
18	4	1	0	0	0	1	1	1
18	4	1	0	0	0	1	4	4
18	4	0	0	0	1	1	3	3
18	3	0	0	0	1	1	2	2
18	4	0	1	0	1	1	1	4
18	3	1	0	0	0	1	3	3
18	4	0	1	1	0	1	2	4
18	4	1	0	0	0	1	1	1
18	3	0	0	1	0	1	3	3
18	4	1	1	0	0	1	3	4
18	2	0	0	0	1	1	2	2
18	4	0	0	1	0	1	2	2
18	3	1	0	1	1	1	2	2
18	2	0	0	1	0	1	2	2
18	3	1	0	0	0	1	1	1
18	2	1	0	1	1	1	1	1
18	2	1	0	0	0	1	2	2
18	2	1	0	1	1	1	2	2
18	4	0	1	1	0	1	2	3
18	2	0	0	1	0	1	2	2
18	2	0	0	1	0	1	1	1
18	3	1	1	0	0	1	3	1
18	2	0	0	1	0	1	1	1
18	2	1	0	0	0	1	1	1
18	3	0	0	0	1	1	1	1
18	2	1	0	1	1	1	2	2
18	3	0	1	1	0	1	3	2
18	2	0	0	0	1	1	2	2
18	4	1	0	1	1	1	4	4
18	4	0	0	0	1	1	3	3
18	3	1	0	0	0	1	2	2
18	2	1	0	0	0	1	2	2
18	4	1	0	1	1	1	4	4
18	3	1	0	1	1	1	2	2
18	2	1	0	0	0	1	2	2
18	4	0	1	0	1	1	4	3
18	3	0	1	0	1	1	2	1
18	3	1	0	0	0	1	1	1
18	4	1	0	1	1	1	4	4
18	2	1	0	1	1	1	1	1
19	2	1	0	0	0	1	2	2
19	3	0	0	1	0	1	2	2
19	4	1	0	1	1	1	2	2
19	2	0	0	0	1	1	1	1
19	3	1	0	1	1	1	1	1
19	4	1	0	1	1	1	2	2
19	2	1	0	1	1	1	1	1
19	2	0	0	0	1	1	1	1
19	3	1	0	1	1	1	3	3
19	3	0	0	0	1	1	1	1
19	2	0	0	1	0	1	1	1
19	3	0	0	1	0	1	2	2
19	4	0	1	0	1	1	3	4
19	3	0	0	1	0	1	1	1
19	2	0	0	0	1	1	1	1
19	4	0	0	1	0	1	1	1
19	3	0	0	0	1	1	1	1
19	3	1	0	1	1	1	3	3
19	4	1	0	0	0	1	1	1
19	4	1	0	0	0	1	4	4
19	4	0	0	0	1	1	3	3
19	3	0	0	0	1	1	2	2
19	4	0	1	0	1	1	1	4
19	3	1	0	0	0	1	3	3
19	4	0	0	1	0	1	4	4
19	4	1	0	0	0	1	1	1
19	3	0	0	1	0	1	3	3
19	4	1	1	0	0	1	3	4
19	2	0	0	0	1	1	2	2
19	4	0	0	1	0	1	2	2
19	3	1	0	1	1	1	2	2
19	2	0	0	1	0	1	2	2
19	3	1	0	0	0	1	1	1
19	2	1	0	1	1	1	1	1
19	2	1	0	0	0	1	2	2
19	2	1	0	1	1	1	2	2
19	4	0	0	1	0	1	3	3
19	2	0	0	1	0	1	2	2
19	2	0	0	1	0	1	1	1
19	3	1	0	0	0	1	1	1
19	2	0	0	1	0	1	1	1
19	2	1	0	0	0	1	1	1
19	3	0	0	0	1	1	1	1
19	2	1	0	1	1	1	2	2
19	3	0	0	1	0	1	2	2
19	2	0	0	0	1	1	2	2
19	4	1	0	1	1	1	4	4
19	4	0	1	0	1	1	2	3
19	3	1	0	0	0	1	2	2
19	2	1	0	0	0	1	2	2
19	4	1	0	1	1	1	4	4
19	3	1	0	1	1	1	2	2
19	2	1	0	0	0	1	2	2
19	4	0	0	0	1	1	3	3
19	3	0	0	0	1	1	1	1
19	3	1	0	0	0	1	1	1
19	4	1	0	1	1	1	4	4
19	2	1	0	1	1	1	1	1
20	2	1	0	0	0	1	2	2
20	3	0	0	1	0	1	2	2
20	4	1	0	1	1	1	2	2
20	2	0	0	0	1	1	1	1
20	3	1	0	1	1	1	1	1
20	4	1	0	1	1	1	2	2
20	2	1	0	1	1	1	1	1
20	2	0	0	0	1	1	1	1
20	3	1	0	1	1	1	3	3
20	3	0	0	0	1	1	1	1
20	2	0	0	1	0	1	1	1
20	3	0	0	1	0	1	2	2
20	4	0	0	0	1	1	4	4
20	3	0	0	1	0	1	1	1
20	2	0	0	0	1	1	1	1
20	4	0	0	1	0	1	1	1
20	3	0	0	0	1	1	1	1
20	3	1	0	1	1	1	3	3
20	4	1	0	0	0	1	1	1
20	4	1	0	0	0	1	4	4
20	4	0	0	0	1	1	3	3
20	3	0	0	0	1	1	2	2
20	4	0	1	0	1	1	1	4
20	3	1	1	0	0	1	1	3
20	4	0	1	1	0	1	3	4
20	4	1	0	0	0	1	1	1
20	3	0	0	1	0	1	3	3
20	4	1	1	0	0	1	3	4
20	2	0	0	0	1	1	2	2
20	4	0	0	1	0	1	2	2
20	3	1	0	1	1	1	2	2
20	2	0	0	1	0	1	2	2
20	3	1	0	0	0	1	1	1
20	2	1	0	1	1	1	1	1
20	2	1	1	0	0	1	1	2
20	2	1	0	1	1	1	2	2
20	4	0	0	1	0	1	3	3
20	2	0	0	1	0	1	2	2
20	2	0	0	1	0	1	1	1
20	3	1	0	0	0	1	1	1
20	2	0	0	1	0	1	1	1
20	2	1	0	0	0	1	1	1
20	3	0	0	0	1	1	1	1
20	2	1	0	1	1	1	2	2
20	3	0	0	1	0	1	2	2
20	2	0	0	0	1	1	2	2
20	4	1	0	1	1	1	4	4
20	4	0	0	0	1	1	3	3
20	3	1	0	0	0	1	2	2
20	2	1	0	0	0	1	2	2
20	4	1	0	1	1	1	4	4
20	3	1	0	1	1	1	2	2
20	2	1	0	0	0	1	2	2
20	4	0	1	0	1	1	4	3
20	3	0	0	0	1	1	1	1
20	3	1	0	0	0	1	1	1
20	4	1	0	1	1	1	4	4
20	2	1	0	1	1	1	1	1
21	2	1	0	0	0	1	2	2
21	3	0	0	1	0	1	2	2
21	4	1	0	1	1	1	2	2
21	2	0	0	0	1	1	1	1
21	3	1	1	1	1	1	2	1
21	4	1	1	1	1	1	3	2
21	2	1	0	1	1	1	1	1
21	2	0	0	0	1	1	1	1
21	3	1	0	1	1	1	3	3
21	3	0	0	0	1	1	1	1
21	2	0	0	1	0	1	1	1
21	3	0	1	1	0	1	3	2
21	4	0	0	0	1	1	4	4
21	3	0	1	1	0	1	2	1
21	2	0	0	0	1	1	1	1
21	4	0	0	1	0	1	1	1
21	3	0	0	0	1	1	1	1
21	3	1	0	1	1	1	3	3
21	4	1	0	0	0	1	1	1
21	4	1	0	0	0	1	4	4
21	4	0	0	0	1	1	3	3
21	3	0	0	0	1	1	2	2
21	4	0	1	0	1	1	3	4
21	3	1	0	0	0	1	3	3
21	4	0	1	1	0	1	2	4
21	4	1	0	0	0	1	1	1
21	3	0	0	1	0	1	3	3
21	4	1	1	0	0	1	3	4
21	2	0	0	0	1	1	2	2
21	4	0	0	1	0	1	2	2
21	3	1	1	1	1	1	3	2
21	2	0	0	1	0	1	2	2
21	3	1	0	0	0	1	1	1
21	2	1	0	1	1	1	1	1
21	2	1	0	0	0	1	2	2
21	2	1	0	1	1	1	2	2
21	4	0	1	1	0	1	1	3
21	2	0	0	1	0	1	2	2
21	2	0	0	1	0	1	1	1
21	3	1	0	0	0	1	1	1
21	2	0	0	1	0	1	1	1
21	2	1	0	0	0	1	1	1
21	3	0	0	0	1	1	1	1
21	2	1	0	1	1	1	2	2
21	3	0	0	1	0	1	2	2
21	2	0	0	0	1	1	2	2
21	4	1	0	1	1	1	4	4
21	4	0	1	0	1	1	2	3
21	3	1	0	0	0	1	2	2
21	2	1	0	0	0	1	2	2
21	4	1	0	1	1	1	4	4
21	3	1	0	1	1	1	2	2
21	2	1	0	0	0	1	2	2
21	4	0	0	0	1	1	3	3
21	3	0	0	0	1	1	1	1
21	3	1	0	0	0	1	1	1
21	4	1	0	1	1	1	4	4
21	2	1	0	1	1	1	1	1
22	2	1	0	0	0	1	2	2
22	3	0	0	1	0	1	2	2
22	4	1	0	1	1	1	2	2
22	2	0	0	0	1	1	1	1
22	3	1	0	1	1	1	1	1
22	4	1	0	1	1	1	2	2
22	2	1	0	1	1	1	1	1
22	2	0	0	0	1	1	1	1
22	3	1	0	1	1	1	3	3
22	3	0	0	0	1	1	1	1
22	2	0	0	1	0	1	1	1
22	3	0	0	1	0	1	2	2
22	4	0	1	0	1	1	3	4
22	3	0	0	1	0	1	1	1
22	2	0	0	0	1	1	1	1
22	4	0	0	1	0	1	1	1
22	3	0	0	0	1	1	1	1
22	3	1	0	1	1	1	3	3
22	4	1	0	0	0	1	1	1
22	4	1	1	0	0	1	3	4
22	4	0	1	0	1	1	1	3
22	3	0	0	0	1	1	2	2
22	4	0	1	0	1	1	1	4
22	3	1	0	0	0	1	3	3
22	4	0	1	1	0	1	2	4
22	4	1	0	0	0	1	1	1
22	3	0	0	1	0	1	3	3
22	4	1	1	0	0	1	3	4
22	2	0	1	0	1	1	1	2
22	4	0	0	1	0	1	2	2
22	3	1	0	1	1	1	2	2
22	2	0	0	1	0	1	2	2
22	3	1	0	0	0	1	1	1
22	2	1	0	1	1	1	1	1
22	2	1	1	0	0	1	1	2
22	2	1	0	1	1	1	2	2
22	4	0	0	1	0	1	3	3
22	2	0	0	1	0	1	2	2
22	2	0	0	1	0	1	1	1
22	3	1	0	0	0	1	1	1
22	2	0	0	1	0	1	1	1
22	2	1	0	0	0	1	1	1
22	3	0	0	0	1	1	1	1
22	2	1	0	1	1	1	2	2
22	3	0	0	1	0	1	2	2
22	2	0	0	0	1	1	2	2
22	4	1	0	1	1	1	4	4
22	4	0	0	0	1	1	3	3
22	3	1	0	0	0	1	2	2
22	2	1	1	0	0	1	1	2
22	4	1	0	1	1	1	4	4
22	3	1	0	1	1	1	2	2
22	2	1	0	0	0	1	2	2
22	4	0	0	0	1	1	3	3
22	3	0	0	0	1	1	1	1
22	3	1	0	0	0	1	1	1
22	4	1	0	1	1	1	4	4
22	2	1	0	1	1	1	1	1
23	2	0	0	0	1	1	2	2
23	3	1	0	1	1	1	2	2
23	4	0	1	1	0	1	3	2
23	2	1	0	0	0	1	1	1
23	3	0	0	1	0	1	1	1
23	4	0	1	1	0	1	3	2
23	2	0	0	1	0	1	1	1
23	2	1	0	0	0	1	1	1
23	3	0	0	1	0	1	3	3
23	3	1	0	0	0	1	1	1
23	2	1	0	1	1	1	1	1
23	3	1	0	1	1	1	2	2
23	4	1	1	0	0	1	3	4
23	3	1	1	1	1	1	2	1
23	2	1	0	0	0	1	1	1
23	4	1	1	1	1	1	2	1
23	3	1	0	0	0	1	1	1
23	3	0	0	1	0	1	3	3
23	4	0	0	0	1	1	1	1
23	4	0	0	0	1	1	4	4
23	4	1	0	0	0	1	3	3
23	3	1	0	0	0	1	2	2
23	4	1	0	0	0	1	4	4
23	3	0	1	0	1	1	1	3
23	4	1	0	1	1	1	4	4
23	4	0	1	0	1	1	3	1
23	3	1	0	1	1	1	3	3
23	4	0	1	0	1	1	1	4
23	2	1	0	0	0	1	2	2
23	4	1	1	1	1	1	3	2
23	3	0	0	1	0	1	2	2
23	2	1	0	1	1	1	2	2
23	3	0	1	0	1	1	3	1
23	2	0	0	1	0	1	1	1
23	2	0	1	0	1	1	1	2
23	2	0	0	1	0	1	2	2
23	4	1	1	1	1	1	2	3
23	2	1	0	1	1	1	2	2
23	2	1	0	1	1	1	1	1
23	3	0	0	0	1	1	1	1
23	2	1	0	1	1	1	1	1
23	2	0	0	0	1	1	1	1
23	3	1	0	0	0	1	1	1
23	2	0	0	1	0	1	2	2
23	3	1	0	1	1	1	2	2
23	2	1	0	0	0	1	2	2
23	4	0	1	1	0	1	2	4
23	4	1	1	0	0	1	2	3
23	3	0	0	0	1	1	2	2
23	2	0	0	0	1	1	2	2
23	4	0	1	1	0	1	2	4
23	3	0	1	1	0	1	1	2
23	2	0	0	0	1	1	2	2
23	4	1	0	0	0	1	3	3
23	3	1	1	0	0	1	3	1
23	3	0	0	0	1	1	1	1
23	4	0	0	1	0	1	4	4
23	2	0	0	1	0	1	1	1
24	2	0	0	0	1	1	2	2
24	3	1	0	1	1	1	2	2
24	4	0	0	1	0	1	2	2
24	2	1	0	0	0	1	1	1
24	3	0	0	1	0	1	1	1
24	4	0	0	1	0	1	2	2
24	2	0	0	1	0	1	1	1
24	2	1	0	0	0	1	1	1
24	3	0	0	1	0	1	3	3
24	3	1	0	0	0	1	1	1
24	2	1	0	1	1	1	1	1
24	3	1	1	1	1	1	1	2
24	4	1	0	0	0	1	4	4
24	3	1	0	1	1	1	1	1
24	2	1	0	0	0	1	1	1
24	4	1	0	1	1	1	1	1
24	3	1	0	0	0	1	1	1
24	3	0	0	1	0	1	3	3
24	4	0	1	0	1	1	4	1
24	4	0	1	0	1	1	2	4
24	4	1	0	0	0	1	3	3
24	3	1	0	0	0	1	2	2
24	4	1	0	0	0	1	4	4
24	3	0	0	0	1	1	3	3
24	4	1	0	1	1	1	4	4
24	4	0	1	0	1	1	3	1
24	3	1	0	1	1	1	3	3
24	4	0	1	0	1	1	3	4
24	2	1	0	0	0	1	2	2
24	4	1	1	1	1	1	4	2
24	3	0	0	1	0	1	2	2
24	2	1	0	1	1	1	2	2
24	3	0	0	0	1	1	1	1
24	2	0	0	1	0	1	1	1
24	2	0	0	0	1	1	2	2
24	2	0	0	1	0	1	2	2
24	4	1	0	1	1	1	3	3
24	2	1	0	1	1	1	2	2
24	2	1	0	1	1	1	1	1
24	3	0	0	0	1	1	1	1
24	2	1	0	1	1	1	1	1
24	2	0	0	0	1	1	1	1
24	3	1	0	0	0	1	1	1
24	2	0	0	1	0	1	2	2
24	3	1	0	1	1	1	2	2
24	2	1	0	0	0	1	2	2
24	4	0	0	1	0	1	4	4
24	4	1	1	0	0	1	2	3
24	3	0	0	0	1	1	2	2
24	2	0	0	0	1	1	2	2
24	4	0	0	1	0	1	4	4
24	3	0	0	1	0	1	2	2
24	2	0	0	0	1	1	2	2
24	4	1	0	0	0	1	3	3
24	3	1	0	0	0	1	1	1
24	3	0	0	0	1	1	1	1
24	4	0	0	1	0	1	4	4
24	2	0	0	1	0	1	1	1
25	2	0	1	0	1	1	1	2
25	3	1	0	1	1	1	2	2
25	4	0	1	1	0	1	1	2
25	2	1	0	0	0	1	1	1
25	3	0	1	1	0	1	2	1
25	4	0	1	1	0	1	3	2
25	2	0	1	1	0	1	2	1
25	2	1	0	0	0	1	1	1
25	3	0	1	1	0	1	2	3
25	3	1	1	0	0	1	2	1
25	2	1	1	1	1	1	2	1
25	3	1	1	1	1	1	1	2
25	4	1	1	0	0	1	2	4
25	3	1	1	1	1	1	2	1
25	2	1	1	0	0	1	2	1
25	4	1	1	1	1	1	2	1
25	3	1	1	0	0	1	2	1
25	3	0	0	1	0	1	3	3
25	4	0	1	0	1	1	3	1
25	4	0	1	0	1	1	2	4
25	4	1	1	0	0	1	4	3
25	3	1	1	0	0	1	1	2
25	4	1	1	0	0	1	1	4
25	3	0	1	0	1	1	2	3
25	4	1	1	1	1	1	3	4
25	4	0	0	0	1	1	1	1
25	3	1	1	1	1	1	2	3
25	4	0	0	0	1	1	4	4
25	2	1	1	0	0	1	1	2
25	4	1	0	1	1	1	2	2
25	3	0	1	1	0	1	1	2
25	2	1	1	1	1	1	1	2
25	3	0	1	0	1	1	3	1
25	2	0	1	1	0	1	2	1
25	2	0	1	0	1	1	1	2
25	2	0	0	1	0	1	2	2
25	4	1	1	1	1	1	4	3
25	2	1	0	1	1	1	2	2
25	2	1	0	1	1	1	1	1
25	3	0	1	0	1	1	2	1
25	2	1	1	1	1	1	2	1
25	2	0	0	0	1	1	1	1
25	3	1	0	0	0	1	1	1
25	2	0	0	1	0	1	2	2
25	3	1	1	1	1	1	3	2
25	2	1	1	0	0	1	1	2
25	4	0	0	1	0	1	4	4
25	4	1	1	0	0	1	2	3
25	3	0	1	0	1	1	1	2
25	2	0	1	0	1	1	1	2
25	4	0	0	1	0	1	4	4
25	3	0	1	1	0	1	1	2
25	2	0	1	0	1	1	1	2
25	4	1	1	0	0	1	1	3
25	3	1	1	0	0	1	2	1
25	3	0	1	0	1	1	2	1
25	4	0	0	1	0	1	4	4
25	2	0	1	1	0	1	2	1
26	2	0	0	0	1	1	2	2
26	3	1	0	1	1	1	2	2
26	4	0	1	1	0	1	4	2
26	2	1	0	0	0	1	1	1
26	3	0	1	1	0	1	3	1
26	4	0	1	1	0	1	3	2
26	2	0	0	1	0	1	1	1
26	2	1	0	0	0	1	1	1
26	3	0	0	1	0	1	3	3
26	3	1	0	0	0	1	1	1
26	2	1	0	1	1	1	1	1
26	3	1	0	1	1	1	2	2
26	4	1	0	0	0	1	4	4
26	3	1	0	1	1	1	1	1
26	2	1	0	0	0	1	1	1
26	4	1	0	1	1	1	1	1
26	3	1	0	0	0	1	1	1
26	3	0	0	1	0	1	3	3
26	4	0	0	0	1	1	1	1
26	4	0	1	0	1	1	3	4
26	4	1	0	0	0	1	3	3
26	3	1	0	0	0	1	2	2
26	4	1	0	0	0	1	4	4
26	3	0	0	0	1	1	3	3
26	4	1	1	1	1	1	3	4
26	4	0	0	0	1	1	1	1
26	3	1	0	1	1	1	3	3
26	4	0	0	0	1	1	4	4
26	2	1	0	0	0	1	2	2
26	4	1	0	1	1	1	2	2
26	3	0	0	1	0	1	2	2
26	2	1	0	1	1	1	2	2
26	3	0	0	0	1	1	1	1
26	2	0	0	1	0	1	1	1
26	2	0	0	0	1	1	2	2
26	2	0	0	1	0	1	2	2
26	4	1	0	1	1	1	3	3
26	2	1	0	1	1	1	2	2
26	2	1	0	1	1	1	1	1
26	3	0	0	0	1	1	1	1
26	2	1	0	1	1	1	1	1
26	2	0	0	0	1	1	1	1
26	3	1	0	0	0	1	1	1
26	2	0	0	1	0	1	2	2
26	3	1	0	1	1	1	2	2
26	2	1	0	0	0	1	2	2
26	4	0	0	1	0	1	4	4
26	4	1	0	0	0	1	3	3
26	3	0	0	0	1	1	2	2
26	2	0	0	0	1	1	2	2
26	4	0	1	1	0	1	3	4
26	3	0	0	1	0	1	2	2
26	2	0	0	0	1	1	2	2
26	4	1	1	0	0	1	4	3
26	3	1	0	0	0	1	1	1
26	3	0	0	0	1	1	1	1
26	4	0	0	1	0	1	4	4
26	2	0	0	1	0	1	1	1
27	2	0	0	0	1	1	2	2
27	3	1	0	1	1	1	2	2
27	4	0	0	1	0	1	2	2
27	2	1	0	0	0	1	1	1
27	3	0	0	1	0	1	1	1
27	4	0	0	1	0	1	2	2
27	2	0	0	1	0	1	1	1
27	2	1	0	0	0	1	1	1
27	3	0	0	1	0	1	3	3
27	3	1	0	0	0	1	1	1
27	2	1	0	1	1	1	1	1
27	3	1	0	1	1	1	2	2
27	4	1	0	0	0	1	4	4
27	3	1	0	1	1	1	1	1
27	2	1	0	0	0	1	1	1
27	4	1	0	1	1	1	1	1
27	3	1	0	0	0	1	1	1
27	3	0	0	1	0	1	3	3
27	4	0	0	0	1	1	1	1
27	4	0	1	0	1	1	3	4
27	4	1	0	0	0	1	3	3
27	3	1	0	0	0	1	2	2
27	4	1	0	0	0	1	4	4
27	3	0	0	0	1	1	3	3
27	4	1	0	1	1	1	4	4
27	4	0	0	0	1	1	1	1
27	3	1	0	1	1	1	3	3
27	4	0	1	0	1	1	3	4
27	2	1	0	0	0	1	2	2
27	4	1	0	1	1	1	2	2
27	3	0	0	1	0	1	2	2
27	2	1	0	1	1	1	2	2
27	3	0	0	0	1	1	1	1
27	2	0	0	1	0	1	1	1
27	2	0	0	0	1	1	2	2
27	2	0	0	1	0	1	2	2
27	4	1	0	1	1	1	3	3
27	2	1	0	1	1	1	2	2
27	2	1	0	1	1	1	1	1
27	3	0	0	0	1	1	1	1
27	2	1	0	1	1	1	1	1
27	2	0	0	0	1	1	1	1
27	3	1	0	0	0	1	1	1
27	2	0	0	1	0	1	2	2
27	3	1	0	1	1	1	2	2
27	2	1	0	0	0	1	2	2
27	4	0	0	1	0	1	4	4
27	4	1	0	0	0	1	3	3
27	3	0	0	0	1	1	2	2
27	2	0	0	0	1	1	2	2
27	4	0	0	1	0	1	4	4
27	3	0	0	1	0	1	2	2
27	2	0	0	0	1	1	2	2
27	4	1	1	0	0	1	4	3
27	3	1	0	0	0	1	1	1
27	3	0	0	0	1	1	1	1
27	4	0	0	1	0	1	4	4
27	2	0	0	1	0	1	1	1
28	2	0	0	0	1	1	2	2
28	3	1	0	1	1	1	2	2
28	4	0	1	1	0	1	4	2
28	2	1	0	0	0	1	1	1
28	3	0	0	1	0	1	1	1
28	4	0	1	1	0	1	3	2
28	2	0	0	1	0	1	1	1
28	2	1	0	0	0	1	1	1
28	3	0	0	1	0	1	3	3
28	3	1	0	0	0	1	1	1
28	2	1	0	1	1	1	1	1
28	3	1	0	1	1	1	2	2
28	4	1	0	0	0	1	4	4
28	3	1	0	1	1	1	1	1
28	2	1	0	0	0	1	1	1
28	4	1	0	1	1	1	1	1
28	3	1	0	0	0	1	1	1
28	3	0	0	1	0	1	3	3
28	4	0	0	0	1	1	1	1
28	4	0	0	0	1	1	4	4
28	4	1	0	0	0	1	3	3
28	3	1	1	0	0	1	1	2
28	4	1	0	0	0	1	4	4
28	3	0	0	0	1	1	3	3
28	4	1	1	1	1	1	2	4
28	4	0	0	0	1	1	1	1
28	3	1	0	1	1	1	3	3
28	4	0	1	0	1	1	3	4
28	2	1	0	0	0	1	2	2
28	4	1	0	1	1	1	2	2
28	3	0	0	1	0	1	2	2
28	2	1	0	1	1	1	2	2
28	3	0	1	0	1	1	3	1
28	2	0	0	1	0	1	1	1
28	2	0	0	0	1	1	2	2
28	2	0	0	1	0	1	2	2
28	4	1	0	1	1	1	3	3
28	2	1	0	1	1	1	2	2
28	2	1	0	1	1	1	1	1
28	3	0	0	0	1	1	1	1
28	2	1	0	1	1	1	1	1
28	2	0	0	0	1	1	1	1
28	3	1	0	0	0	1	1	1
28	2	0	0	1	0	1	2	2
28	3	1	0	1	1	1	2	2
28	2	1	0	0	0	1	2	2
28	4	0	1	1	0	1	1	4
28	4	1	0	0	0	1	3	3
28	3	0	0	0	1	1	2	2
28	2	0	0	0	1	1	2	2
28	4	0	1	1	0	1	2	4
28	3	0	0	1	0	1	2	2
28	2	0	0	0	1	1	2	2
28	4	1	1	0	0	1	1	3
28	3	1	0	0	0	1	1	1
28	3	0	0	0	1	1	1	1
28	4	0	1	1	0	1	2	4
28	2	0	0	1	0	1	1	1
29	2	1	0	0	0	1	2	2
29	3	0	0	1	0	1	2	2
29	4	1	0	1	1	1	2	2
29	2	0	0	0	1	1	1	1
29	3	1	0	1	1	1	1	1
29	4	1	0	1	1	1	2	2
29	2	1	0	1	1	1	1	1
29	2	0	0	0	1	1	1	1
29	3	1	0	1	1	1	3	3
29	3	0	0	0	1	1	1	1
29	2	0	0	1	0	1	1	1
29	3	0	0	1	0	1	2	2
29	4	0	1	0	1	1	3	4
29	3	0	0	1	0	1	1	1
29	2	0	0	0	1	1	1	1
29	4	0	0	1	0	1	1	1
29	3	0	0	0	1	1	1	1
29	3	1	0	1	1	1	3	3
29	4	1	0	0	0	1	1	1
29	4	1	0	0	0	1	4	4
29	4	0	0	0	1	1	3	3
29	3	0	0	0	1	1	2	2
29	4	0	1	0	1	1	3	4
29	3	1	1	0	0	1	2	3
29	4	0	0	1	0	1	4	4
29	4	1	0	0	0	1	1	1
29	3	0	0	1	0	1	3	3
29	4	1	1	0	0	1	3	4
29	2	0	0	0	1	1	2	2
29	4	0	0	1	0	1	2	2
29	3	1	0	1	1	1	2	2
29	2	0	0	1	0	1	2	2
29	3	1	0	0	0	1	1	1
29	2	1	0	1	1	1	1	1
29	2	1	0	0	0	1	2	2
29	2	1	0	1	1	1	2	2
29	4	0	0	1	0	1	3	3
29	2	0	0	1	0	1	2	2
29	2	0	0	1	0	1	1	1
29	3	1	0	0	0	1	1	1
29	2	0	0	1	0	1	1	1
29	2	1	0	0	0	1	1	1
29	3	0	0	0	1	1	1	1
29	2	1	0	1	1	1	2	2
29	3	0	0	1	0	1	2	2
29	2	0	0	0	1	1	2	2
29	4	1	0	1	1	1	4	4
29	4	0	0	0	1	1	3	3
29	3	1	0	0	0	1	2	2
29	2	1	0	0	0	1	2	2
29	4	1	1	1	1	1	1	4
29	3	1	0	1	1	1	2	2
29	2	1	0	0	0	1	2	2
29	4	0	0	0	1	1	3	3
29	3	0	0	0	1	1	1	1
29	3	1	0	0	0	1	1	1
29	4	1	0	1	1	1	4	4
29	2	1	0	1	1	1	1	1
30	4	0	1	0	1	2	3	4
30	2	1	0	0	0	2	1	1
30	2	0	0	1	0	2	1	1
30	2	1	0	1	1	2	2	2
30	4	0	0	0	1	2	4	4
30	2	0	0	0	1	2	1	1
30	4	1	0	1	1	2	2	2
30	2	1	0	1	1	2	2	2
30	2	1	0	1	1	2	1	1
30	4	0	0	0	1	2	3	3
30	2	0	0	1	0	2	2	2
30	3	1	0	1	1	2	3	3
30	4	0	1	0	1	2	2	3
30	3	0	0	0	1	2	1	1
30	3	1	0	1	1	2	2	2
30	2	0	0	0	1	2	1	1
30	4	1	0	0	0	2	4	4
30	3	1	1	0	0	2	3	1
30	3	1	0	1	1	2	3	3
30	2	1	0	0	0	2	2	2
30	2	0	0	1	0	2	1	1
30	3	1	0	0	0	2	1	1
30	4	1	0	0	0	2	1	1
30	2	0	0	0	1	2	2	2
30	4	0	1	1	0	2	1	4
30	3	1	0	0	0	2	3	3
30	2	1	0	0	0	2	2	2
30	3	0	1	0	1	2	2	1
30	2	1	0	1	1	2	1	1
30	2	0	0	0	1	2	1	1
30	4	1	0	0	0	2	1	1
30	4	1	0	1	1	2	4	4
30	3	0	1	1	0	2	3	2
30	2	1	0	0	0	2	2	2
30	4	1	0	1	1	2	2	2
30	3	1	0	1	1	2	1	1
30	3	1	0	0	0	2	1	1
30	3	0	1	0	1	2	2	1
30	3	1	1	1	1	2	3	2
30	4	1	1	0	0	2	3	4
30	3	0	0	0	1	2	1	1
30	4	0	0	1	0	2	2	2
30	2	0	0	1	0	2	1	1
30	3	1	0	0	0	2	2	2
30	3	0	1	0	1	2	3	2
30	4	1	0	1	1	2	4	4
30	4	0	1	1	0	2	4	3
30	4	1	0	1	1	2	4	4
30	2	1	0	1	1	2	1	1
30	3	0	0	1	0	2	2	2
30	3	0	0	1	0	2	2	2
30	2	0	0	1	0	2	2	2
30	3	0	0	1	0	2	3	3
30	2	1	0	0	0	2	2	2
30	3	0	0	1	0	2	1	1
30	4	0	1	1	0	2	3	1
30	4	0	1	0	1	2	4	3
30	2	0	0	0	1	2	2	2
31	4	0	0	0	1	2	4	4
31	2	1	0	0	0	2	1	1
31	2	0	0	1	0	2	1	1
31	2	1	0	1	1	2	2	2
31	4	0	0	0	1	2	4	4
31	2	0	0	0	1	2	1	1
31	4	1	1	1	1	2	3	2
31	2	1	0	1	1	2	2	2
31	2	1	0	1	1	2	1	1
31	4	0	0	0	1	2	3	3
31	2	0	0	1	0	2	2	2
31	3	1	0	1	1	2	3	3
31	4	0	1	0	1	2	2	3
31	3	0	1	0	1	2	2	1
31	3	1	0	1	1	2	2	2
31	2	0	0	0	1	2	1	1
31	4	1	0	0	0	2	4	4
31	3	1	0	0	0	2	1	1
31	3	1	0	1	1	2	3	3
31	2	1	0	0	0	2	2	2
31	2	0	0	1	0	2	1	1
31	3	1	0	0	0	2	1	1
31	4	1	0	0	0	2	1	1
31	2	0	0	0	1	2	2	2
31	4	0	1	1	0	2	3	4
31	3	1	0	0	0	2	3	3
31	2	1	0	0	0	2	2	2
31	3	0	0	0	1	2	1	1
31	2	1	0	1	1	2	1	1
31	2	0	0	0	1	2	1	1
31	4	1	0	0	0	2	1	1
31	4	1	0	1	1	2	4	4
31	3	0	0	1	0	2	2	2
31	2	1	0	0	0	2	2	2
31	4	1	1	1	1	2	3	2
31	3	1	0	1	1	2	1	1
31	3	1	0	0	0	2	1	1
31	3	0	1	0	1	2	2	1
31	3	1	0	1	1	2	2	2
31	4	1	1	0	0	2	3	4
31	3	0	0	0	1	2	1	1
31	4	0	0	1	0	2	2	2
31	2	0	0	1	0	2	1	1
31	3	1	0	0	0	2	2	2
31	3	0	0	0	1	2	2	2
31	4	1	0	1	1	2	4	4
31	4	0	0	1	0	2	3	3
31	4	1	0	1	1	2	4	4
31	2	1	0	1	1	2	1	1
31	3	0	0	1	0	2	2	2
31	3	0	0	1	0	2	2	2
31	2	0	0	1	0	2	2	2
31	3	0	0	1	0	2	3	3
31	2	1	0	0	0	2	2	2
31	3	0	0	1	0	2	1	1
31	4	0	0	1	0	2	1	1
31	4	0	1	0	1	2	2	3
31	2	0	0	0	1	2	2	2
32	4	0	1	0	1	2	3	4
32	2	1	0	0	0	2	1	1
32	2	0	0	1	0	2	1	1
32	2	1	0	1	1	2	2	2
32	4	0	1	0	1	2	1	4
32	2	0	1	0	1	2	2	1
32	4	1	1	1	1	2	3	2
32	2	1	1	1	1	2	1	2
32	2	1	0	1	1	2	1	1
32	4	0	1	0	1	2	1	3
32	2	0	0	1	0	2	2	2
32	3	1	0	1	1	2	3	3
32	4	0	1	0	1	2	2	3
32	3	0	1	0	1	2	2	1
32	3	1	1	1	1	2	1	2
32	2	0	0	0	1	2	1	1
32	4	1	1	0	0	2	3	4
32	3	1	0	0	0	2	1	1
32	3	1	1	1	1	2	2	3
32	2	1	0	0	0	2	2	2
32	2	0	1	1	0	2	2	1
32	3	1	0	0	0	2	1	1
32	4	1	1	0	0	2	4	1
32	2	0	1	0	1	2	1	2
32	4	0	1	1	0	2	1	4
32	3	1	1	0	0	2	1	3
32	2	1	1	0	0	2	1	2
32	3	0	1	0	1	2	2	1
32	2	1	0	1	1	2	1	1
32	2	0	0	0	1	2	1	1
32	4	1	1	0	0	2	3	1
32	4	1	1	1	1	2	1	4
32	3	0	0	1	0	2	2	2
32	2	1	0	0	0	2	2	2
32	4	1	0	1	1	2	2	2
32	3	1	1	1	1	2	3	1
32	3	1	0	0	0	2	1	1
32	3	0	0	0	1	2	1	1
32	3	1	0	1	1	2	2	2
32	4	1	1	0	0	2	1	4
32	3	0	0	0	1	2	1	1
32	4	0	0	1	0	2	2	2
32	2	0	1	1	0	2	2	1
32	3	1	0	0	0	2	2	2
32	3	0	1	0	1	2	1	2
32	4	1	0	1	1	2	4	4
32	4	0	1	1	0	2	2	3
32	4	1	1	1	1	2	3	4
32	2	1	0	1	1	2	1	1
32	3	0	1	1	0	2	1	2
32	3	0	0	1	0	2	2	2
32	2	0	1	1	0	2	1	2
32	3	0	1	1	0	2	1	3
32	2	1	1	0	0	2	1	2
32	3	0	0	1	0	2	1	1
32	4	0	0	1	0	2	1	1
32	4	0	1	0	1	2	1	3
32	2	0	0	0	1	2	2	2
33	4	0	0	0	1	2	4	4
33	2	1	0	0	0	2	1	1
33	2	0	0	1	0	2	1	1
33	2	1	0	1	1	2	2	2
33	4	0	1	0	1	2	1	4
33	2	0	0	0	1	2	1	1
33	4	1	0	1	1	2	2	2
33	2	1	0	1	1	2	2	2
33	2	1	0	1	1	2	1	1
33	4	0	0	0	1	2	3	3
33	2	0	0	1	0	2	2	2
33	3	1	0	1	1	2	3	3
33	4	0	0	0	1	2	3	3
33	3	0	1	0	1	2	3	1
33	3	1	0	1	1	2	2	2
33	2	0	0	0	1	2	1	1
33	4	1	0	0	0	2	4	4
33	3	1	0	0	0	2	1	1
33	3	1	0	1	1	2	3	3
33	2	1	0	0	0	2	2	2
33	2	0	0	1	0	2	1	1
33	3	1	0	0	0	2	1	1
33	4	1	0	0	0	2	1	1
33	2	0	0	0	1	2	2	2
33	4	0	0	1	0	2	4	4
33	3	1	0	0	0	2	3	3
33	2	1	0	0	0	2	2	2
33	3	0	0	0	1	2	1	1
33	2	1	0	1	1	2	1	1
33	2	0	0	0	1	2	1	1
33	4	1	0	0	0	2	1	1
33	4	1	0	1	1	2	4	4
33	3	0	0	1	0	2	2	2
33	2	1	0	0	0	2	2	2
33	4	1	0	1	1	2	2	2
33	3	1	0	1	1	2	1	1
33	3	1	0	0	0	2	1	1
33	3	0	0	0	1	2	1	1
33	3	1	0	1	1	2	2	2
33	4	1	1	0	0	2	1	4
33	3	0	0	0	1	2	1	1
33	4	0	0	1	0	2	2	2
33	2	0	0	1	0	2	1	1
33	3	1	0	0	0	2	2	2
33	3	0	0	0	1	2	2	2
33	4	1	0	1	1	2	4	4
33	4	0	1	1	0	2	1	3
33	4	1	0	1	1	2	4	4
33	2	1	0	1	1	2	1	1
33	3	0	0	1	0	2	2	2
33	3	0	0	1	0	2	2	2
33	2	0	0	1	0	2	2	2
33	3	0	1	1	0	2	1	3
33	2	1	0	0	0	2	2	2
33	3	0	0	1	0	2	1	1
33	4	0	0	1	0	2	1	1
33	4	0	0	0	1	2	3	3
33	2	0	0	0	1	2	2	2
34	4	1	0	0	0	2	4	4
34	2	0	0	0	1	2	1	1
34	2	1	0	1	1	2	1	1
34	2	0	0	1	0	2	2	2
34	4	1	0	0	0	2	4	4
34	2	1	0	0	0	2	1	1
34	4	0	1	1	0	2	3	2
34	2	0	0	1	0	2	2	2
34	2	0	0	1	0	2	1	1
34	4	1	0	0	0	2	3	3
34	2	1	0	1	1	2	2	2
34	3	0	0	1	0	2	3	3
34	4	1	0	0	0	2	3	3
34	3	1	0	0	0	2	1	1
34	3	0	0	1	0	2	2	2
34	2	1	0	0	0	2	1	1
34	4	0	1	0	1	2	2	4
34	3	0	0	0	1	2	1	1
34	3	0	0	1	0	2	3	3
34	2	0	0	0	1	2	2	2
34	2	1	0	1	1	2	1	1
34	3	0	0	0	1	2	1	1
34	4	0	0	0	1	2	1	1
34	2	1	0	0	0	2	2	2
34	4	1	0	1	1	2	4	4
34	3	0	0	0	1	2	3	3
34	2	0	0	0	1	2	2	2
34	3	1	0	0	0	2	1	1
34	2	0	0	1	0	2	1	1
34	2	1	0	0	0	2	1	1
34	4	0	0	0	1	2	1	1
34	4	0	1	1	0	2	2	4
34	3	1	0	1	1	2	2	2
34	2	0	0	0	1	2	2	2
34	4	0	0	1	0	2	2	2
34	3	0	0	1	0	2	1	1
34	3	0	0	0	1	2	1	1
34	3	1	0	0	0	2	1	1
34	3	0	0	1	0	2	2	2
34	4	0	1	0	1	2	1	4
34	3	1	0	0	0	2	1	1
34	4	1	0	1	1	2	2	2
34	2	1	0	1	1	2	1	1
34	3	0	0	0	1	2	2	2
34	3	1	0	0	0	2	2	2
34	4	0	0	1	0	2	4	4
34	4	1	0	1	1	2	3	3
34	4	0	0	1	0	2	4	4
34	2	0	0	1	0	2	1	1
34	3	1	0	1	1	2	2	2
34	3	1	0	1	1	2	2	2
34	2	1	0	1	1	2	2	2
34	3	1	0	1	1	2	3	3
34	2	0	0	0	1	2	2	2
34	3	1	0	1	1	2	1	1
34	4	1	0	1	1	2	1	1
34	4	1	0	0	0	2	3	3
34	2	1	0	0	0	2	2	2
35	4	1	0	0	0	2	4	4
35	2	0	0	0	1	2	1	1
35	2	1	0	1	1	2	1	1
35	2	0	0	1	0	2	2	2
35	4	1	1	0	0	2	1	4
35	2	1	0	0	0	2	1	1
35	4	0	1	1	0	2	3	2
35	2	0	0	1	0	2	2	2
35	2	0	0	1	0	2	1	1
35	4	1	0	0	0	2	3	3
35	2	1	0	1	1	2	2	2
35	3	0	0	1	0	2	3	3
35	4	1	0	0	0	2	3	3
35	3	1	0	0	0	2	1	1
35	3	0	0	1	0	2	2	2
35	2	1	0	0	0	2	1	1
35	4	0	1	0	1	2	3	4
35	3	0	1	0	1	2	3	1
35	3	0	0	1	0	2	3	3
35	2	0	0	0	1	2	2	2
35	2	1	0	1	1	2	1	1
35	3	0	0	0	1	2	1	1
35	4	0	1	0	1	2	2	1
35	2	1	0	0	0	2	2	2
35	4	1	0	1	1	2	4	4
35	3	0	0	0	1	2	3	3
35	2	0	1	0	1	2	1	2
[truncated: 1,365 more rows]
