# Supplementary material for: Search, Memory, and Choice Error: An Experiment
Source: PLoS One. 2015 Jun 29;10(6):e0126508. doi: 10.1371/journal.pone.0126508 (PMC4487248; doi:10.1371/journal.pone.0126508)
Supplement: S2 Other — (TXT) [file pone.0126508.s007.txt]

**Perform hypothesis tests for H1 and H2 using repeated measures ANOVA, with two repeated measures
**Then perform secondary tests of order effects, etc...
clear
use "C:\S5_data.dta"

gen AT=1 if AL==0
replace AT=0 if AL==1

keep subjectid msize AT error
order subjectid msize AT error

collapse (mean) error, by(subjectid msize AT)

**Run repeated measures ANOVA, with two within factors: AL (2 conditions) and msize (3 conditions)
anova error subjectid AT / subjectid#AT msize /subjectid#msize AT#msize, repeated(AT msize)

**To test H1:
contrast AT@msize, effect

**To test H2:
contrast AT##msize, effect

**To see msize main effect
margins msize, pwcompare(effects)

*******
*******
**Secondary tests
clear
use "C:\S5_data.dta"

**Order Effect
gen s1= error if scramble==1
gen s2= error if scramble==2

collapse (mean) s1 s2 error scramble, by(subjectid)

**Tests
ranksum error, by(scramble)
ttest s1==s2, unpaired

clear
use "C:\S5_data.dta"

**Western Reading Effect
gen west=error if wr==1
gen notwest=error if wr==0

collapse (mean) west notwest, by(subjectid)

**Tests
signrank west=notwest
ttest west==notwest

**Flip effect (each matrix of values was searched by half of subjects as AL, and other as AT, for whom the search order is "flipped")
clear
use "C:\S5_data.dta"

gen flip1= error if flip==1
gen flip2= error if flip==0

collapse (mean) flip1 flip2 error flip, by(subjectid)

**Tests
ranksum error, by(flip)
ttest flip1==flip2, unpaired
