# Supplementary material for: Search, Memory, and Choice Error: An Experiment
Source: PLoS One. 2015 Jun 29;10(6):e0126508. doi: 10.1371/journal.pone.0126508 (PMC4487248; doi:10.1371/journal.pone.0126508)
Supplement: S3 Other — (TXT) [file pone.0126508.s008.txt]

Included in this folder are the data, and a program with which to reproduce the results presented in
 "Search, Memory, and Choice: An Experiment,"Sanjurjo (2015).

1. Open "analysis.PLOS.search.memory.and.choice.do" in Stata.
2. Modify the path leading to the data file "Data.dta," based on where you have saved it, so Stata can find it. (Note: you must change this in multiple places further down in the program as well)
3. The variable names mean the following:

subjectid: unique identifier for each subject 
msize: the matrix size is either 2 for (2x2), 3 (3x3), or 4 (4x4)
AL: dummy variable for AL search order. AL==0 corresponds to the AT search order.
error: dummy variable equal to one when subject failed to choose highest valued alternative in the given task
rowalt: dummy for alternatives configured as rows in the task
wr: dummy for western reading (if search proceeded as the words on this page are read, independent of rowalt)
scramble: dummy indicating the half of subjects who responded to the 60 tasks in one order, the vs. another order for the other half
flip: dummy indicating one half of subjects searched 60 tasks, and the other searched the same 60 tasks but with opposite search order ("flipped" search order)
btn: the alternative number chosen
correctchoice: the highest valued alternative

4. By executing the clearly labeled code in the program, you can perform each test reported in the paper, one by one.
